# Supplementary material for: Network Pharmacology-Based Prediction and Verification of the Potential Mechanisms of He's Yangchao Formula against Diminished Ovarian Reserve
Source: Evid Based Complement Alternat Med. 2022 Jun 6;2022:8361808. doi: 10.1155/2022/8361808 (PMC9192314; doi:10.1155/2022/8361808)
Supplement: Supplementary Materials — Table S1. The primer sequences used in this present study. Table S2. Information of bioactive compounds in HSYC with good ADME properties. Table S3. Targets of bioactive compounds obtained from databases. Table S4. DOR-related targets. [file 8361808.f1.zip]

Archive with 4 entries (4 files):
- 8361808.f1/Table S1.pdf
- 8361808.f1/Table S2.pdf
- 8361808.f1/Table S3.pdf
- 8361808.f1/Table S4.pdf
